# Supplementary material for: Development of hop transcriptome to support research into host-viroid interactions
Source: PLoS One. 2017 Sep 8;12(9):e0184528. doi: 10.1371/journal.pone.0184528 (PMC5590963; doi:10.1371/journal.pone.0184528)
Supplement: S1 Table — (XLSX) [file pone.0184528.s005.xlsx]

## Sheet: S1 TABLE
No	Contig	Seq length	Viroid/vd-sRNA orientation	Pridiction Tools	Transcript annotation	Transcript group	Expectation	sRNA length (psRNATarget / sRNAWorkbench)	BLAST2GO annotation	Target start - stop (psRNA tool)	Small RNA viroid origin (psRNA)	Small RNA viroid origin (UEA)	Best match
1	30192	2042	HLVd / -	psRNATarget	phospholipase A1 (PLA1)	Metabolism of plant hormones	3.0	22 bp, 24 bp	GO:0052689, GO:0016298, GO:0016042	1054-1075 (22bp); 105-1075 (24bp)	128-149 (22bp); 128-151 (24bp)		sRNA 22 CAGGACGCGAACAAGAAGAAGC 1 ::: :: :::::::::::::: Target 1054 GUCAUGGCCUUGUUCUUCUUCG 1075
2	316	2396	HLVd / +	Both	linoleate 13S-lipoxygenase (LOX)	Metabolism of plant hormones	3.0	21bp, 22 bp, 24 bp/21bp, 22 bp	GO:0050896, GO:0046872, GO:0016702, GO:0044434, GO:0031408	363-383 (21bp); 363-384 (22bp); 363-386 (24bp)	67-87 (21bp); 66-87 (22bp); 64-87 (24bp)	67-87 (21bp); 67-88 (22bp)	sRNA 21 AGAGGCGGAGCGAGCUCAUCC 1 ::::: :::::::.:::: :: Target 363 UCUCCACCUCGCUUGAGUUGG 383
3	51543	1395	CBCVd / -	psRNATarget	gibberellin 2-oxidase (GA2ox)	Metabolism of plant hormones	2.5	21bp, 22 bp, 24 bp	GO:0045543, GO:0009685, GO:0016102	791-811 (21bp); 789-810 (22bp); 787-810 (24bp)	72-92 (21bp); 72-93 (22bp); 72-95 (24bp)		sRNA 22 CGACGAGUCUGAAGAGAUUUCC 1 : : .:::::.:::::::.::: Target 789 GGUCUUCAGAUUUCUCUAGAGG 810
4	24780	2290	CBCVd / +	psRNATarget	jasmonic acid-amino acid synthetase (JAR1)	Metabolism of plant hormones	2.5	21bp, 22 bp, 24 bp	GO:0009416, GO:0009737, GO:0009733, GO:0009651, GO:0009507	1592-1612 (21bp); 1592-1613 (22bp); 1592-1615 (24bp)	39-59 (21bp); 39-60 (22bp); 39-62 (24bp)		sRNA 21 GAAGUCCAUACAAGGGAGGAG 1 :::: :::: :::::::::. Target 1592 CUUCAAGUAUUUUCCCUCCUU 1612
5	4643	5027	CBCVd / +	psRNATarget	endoribonuclease dicer homolog 3a (DCL3a)	Small RNA biogenesis	2.5	21 bp	GO:0004386, GO:0005622, GO:0003723, GO:0016891, GO:0051252	2842-2862 (21bp); 2842-2863 (22bp); 2842-2865 (24bp)	141-161 (21bp); 141-162 (22bp); 141-164 (24bp)		sRNA 21 CGCUACCUUCCUUCCUCUGCU 1 ::.:::::::::: :::.:: Target 2842 GCGGUGGAAGGAAGAAGAUGA 2862
6	2112	9228	CBCVd /-,+	Both	endoribonuclease dicer homolog 1 (DCL1)	Small RNA biogenesis	2.5	21bp/24 bp	GO:0009630, GO:0009908, GO:0009880, GO:0004525, GO:0000226, GO:0007267, GO:0005515, GO:0000911, GO:0008026, GO:0031053, GO:0010445, GO:0010098, GO:0016569, GO:2000034, GO:0010050, GO:0006342, GO:0006306, GO:0010599, GO:0003677, GO:0035279, GO:0010228, GO:0010267, GO:0003725, GO:0005524, GO:0009616	2264-2284 (21bp)	42-62 (psRNA -)	24-47 (24bp +)	sRNA 21 CCUCUUCAGGUAUGUUCCCUC 1 ::: :: ::::::. :::::: Target 2264 GGACAAUUCCAUAUCAGGGAG 2284
7	29806	1124	CBCVd / +	psRNATarget	Cold-regulated 413-plasma membrane protein 2 (COR413PM2)	CBCVd targets of vd-sRNAs with high cellular presence	3.0	21 bp, 22bp	GO:0005774, GO:0006950, GO:0005886	997-1017 (21bp); 997-1018 (22bp)	128-148 (21bp); 128-149 (22bp)		sRNA 21 CCUCUGCUCGAGGACAAGGCC 1 ::: : ::::::.::::.::: Target 997 GGAAAGGAGCUCUUGUUUCGG 1017
8	44350	820	CBCVd / +	Both	GATA transcription factor (GATA)	CBCVd targets of vd-sRNAs with high cellular presence	3.0	21 bp, 22bp/21 bp, 22bp	GO:0003677, GO:0005634, GO:0003700, GO:0008270, GO:0045893, GO:0006355, GO:0043565	6-27 (21bp); 6-28 (22bp)	125-145 (21bp); 125-146 (22bp)	124-144 (21bp); 124-145 (22bp)	sRNA 21 CUGCUCGAG-GACAAGGCCACG 1 : ::::::: ::::::::::: Target 6 GCCGAGCUCUCUGUUCCGGUGA 27
9	7166	2536	CBCVd / -	psRNATarget	acyl-CoA-binding domain-containing protein 5 (ACBD5)	CBCVd targets of vd-sRNAs with high cellular presence	3.0	21 bp, 22bp, 24bp	GO:0005829, GO:0006869	1433-1453 (21bp); 1433-1454 (22bp); 1433-1456 (24bp)	157-177 (21bp); 157-178 (22bp); 157-180 (24bp)		sRNA 21 AUCGGAUGUGGAGCCAGCGAU 1 ::: ::::: ::::::.:.:: Target 1433 UAGACUACAGCUCGGUUGUUA 1453
10	8499	1990	CBCVd / -	psRNATarget	uncharacterized protein (UP1)	CBCVd targets of vd-sRNAs with high cellular presence	3.0	21 bp, 22bp, 24bp	GO:0006468, GO:0005524, GO:0004674, GO:0009069	490-510 (21bp); 490-511 (22bp); 490-513 (24bp)	162-182 (21bp); 162-183 (22bp); 162-185 (24bp)		sRNA 21 CGACGAUCGGAUGUGGAGCCA 1 :. ::::::.::.::::.::: Target 490 GUCGCUAGCUUAUACCUUGGU 510
11	11357	813	CBCVd / -	Both	multiprotein-bridging factor 1c (MBF1c)	CBCVd targets of vd-sRNAs with high cellular presence	2.0	21 bp, 22bp, 24bp/21 bp, 22bp, 24bp	GO:0034976, GO:0009414, GO:0006457, GO:0005730, GO:0009408, GO:0043565, GO:0009737, GO:0003700, GO:0003713, GO:0045893, GO:0009644, GO:0042542, GO:0009873, GO:0005667, GO:0045449, GO:0045941	479-498 (21bp); 479-499 (22bp); 475-597 (24bp)	155-175 (21bp); 154-175 (22bp); 156-179 (24bp)	153-173 (21bp); 154-175 (22bp); 153-176 (24bp)	sRNA 21 CGGAUGUGGAGCCAGCGAUGG 1 :::: :::::::::::::::: Target 479 GCCU-CACCUCGGUCGCUACC 498
12	20309	4464	CBCVd / -, +	Both	putative polyprotein (Ppol)	CBCVd targets of vd-sRNAs with high cellular presence	3.0	21 bp, 22bp, 24bp/21 bp, 22bp	GO:0003964, GO:0003677, GO:0006278, GO:0003723, GO:0004190, GO:0006508, GO:0006310	854-874 (21bp); 854-875 (22bp); 854-877 (24bp)	102-122 (21bp); 102-123 (22bp); 102-125 (24bp)	156-176 (21bp); 156-177 (22bp)	sRNA 21 CUGCGGUCACUAGGCGCCGCG 1 ::::::: ::: ::::::: : Target 854 GACGCCAUUGAGCCGCGGCCC 874
13	71362	215	CBCVd / -	Both	uncharacterized protein (UP2)	CBCVd targets of vd-sRNAs with high cellular presence	3.0	21 bp/21 bp, 22 bp	GO:0006259, GO:0003676, GO:0003824	64-83 (21bp)	159-179 (21bp)	159-179 (21bp); 158-179 (22bp)	sRNA 21 CGAUCGGAUGUGGAGCCAGCG 1 :::. ::: :::::::::::: Target 64 GCUGCCCU-CACCUCGGUCGC 83
14	18517	7611	CBCVd / +	Both	uncharacterized protein (UP3)	Genes with high similarity with vd-sRNAs	1.0	21 bp, 22bp, 24bp/21 bp, 22bp, 24bp	GO:0006259, GO:0003676	4894-4914 (21bp); 4894-4915 (22bp); 4894-4917 (24bp)	185-205 (21bp); 185-206 (22bp); 185-208 (24bp)	183-203 (21bp); 183-204 (22bp); 184-207 (24bp)	sRNA 21 AAGAGUCCAGCGCUUCCUUCU 1 ::.::::::::::::::.::: Target 4895 UUUUCAGGUCGCGAAGGGAGA 4914
15	21090	537	CBCVd / +	Both	AP-3 complex subunit sigma (AP3)	Genes with high similarity with vd-sRNAs	1.0	21 bp, 22bp, 24bp/21 bp, 22bp, 24bp	GO:0030125, GO:0008565, GO:0016192, GO:0006886	39-59 (21bp); 39-60 (22bp); 39-62 (24bp);	259-279 (21bp); 259-280 (22bp); 259-282 (24bp)	254-274 (21bp); 254-275 (22bp); 254-277 (24bp)	sRNA 21 AGAGUUUUCGCCCGGUAAAAU 1 :::::::.:::::.::::::: Target 39 UCUCAAAGGCGGGUCAUUUUA 59
16	24148	1065	CBCVd / +	Both	splicing factor 3B subunit 4 (SF3B)	Genes with high similarity with vd-sRNAs	1.0	21 bp, 22bp, 24bp/21 bp, 22bp, 24bp	GO:0003723	867-887 (21bp); 867-888 (22bp); 867-890 (24bp)	138-158 (21bp); 137-158 (22bp); 135-158 (24bp)	137-157 (21bp); 137-158 (22bp); 138-161 (24bp)	sRNA 21 UACCUUCCUUCCUCUGCUCGA 1 :::: :::::::::::::::: Target 867 AUGGCAGGAAGGAGACGAGCU 887
17	10708	1747	HLVd / +	Both	protein trichome birefringence-like 24 (TBL24)	Genes with high similarity with vd-sRNAs	1.0	21 bp, 22bp, 24bp/21 bp, 22bp, 24bp	GO:0016020, GO:0005794, GO:0016413, GO:0071554, GO:0042967	1435-1455 (21bp); 1345-1456 (22bp); 1432-1455 (24bp)	123-143 (21bp); 123-144 (22bp); 123-146 (24bp)	123-143 (21bp); 126-147 (22bp); 123-146 (24bp)	sRNA 21 CGCUUGUUCUUCUUCGGCUUC 1 ::::::.:::::.:::::::: Target 1435 GCGAACGAGAAGGAGCCGAAG 1455
